# Supplementary material for: Knowledge, Attitude and Practice towards the COVID-19 Pandemic: A Cross-Sectional Survey Study among the General Public in the Kingdom of Saudi Arabia
Source: Vaccines (Basel). 2022 Nov 17;10(11):1945. doi: 10.3390/vaccines10111945 (PMC9695995; doi:10.3390/vaccines10111945)
Supplement: Supplementary file 1 [file vaccines-10-01945-s001.zip]

Archive with 1 entries (1 files):
- vaccines-1940591-supplementary.pdf
